# Supplementary material for: Glucose derived carbon nanosphere (CSP) conjugated TTK21, an activator of the histone acetyltransferases CBP/p300, ameliorates amyloid‐beta 1–42 induced deficits in plasticity and associativity in hippocampal CA1 pyramidal neurons
Source: Aging Cell. 2022 Aug 12;21(9):e13675. doi: 10.1111/acel.13675 (PMC9470894; doi:10.1111/acel.13675)
Supplement: Supplementary file 1 — Data S1 [file ACEL-21-e13675-s003.zip]

Archive with 1 entries (1 files):
- SupplExcel Files -CSP-TTK-Aging Cell.zip
